# Supplementary material for: EPI-DynFusion: enhancer-promoter interaction prediction model based on sequence features and dynamic fusion mechanisms
Source: Front Genet. 2025 Jul 23;16:1614222. doi: 10.3389/fgene.2025.1614222 (PMC12325019; doi:10.3389/fgene.2025.1614222)
Supplement: Supplementary file 1 [file DataSheet1.zip]

Archive with 30 entries (24 files):
- GM12878/
- GM12878/MEME Results_GM12878_Enhancer.html
- GM12878/MEME Results_GM12878_Promoter.html
- GM12878/Tomtom Results_GM12878_Enhancer.html
- GM12878/Tomtom Results_GM12878_Promoter.html
- HeLa-S3/
- HeLa-S3/MEME Results_HeLa-Enhancer.html
- HeLa-S3/MEME Results_HeLa_Promoter.html
- HeLa-S3/Tomtom Results_HeLa-Enhancer.html
- HeLa-S3/Tomtom Results_HeLa_Promoter.html
- HUVEC/
- HUVEC/MEME Results_HUVEC_enhancer.html
- HUVEC/MEME Results_HUVEC_promoter.html
- HUVEC/Tomtom Results_HUVEC_Enhancer.html
- HUVEC/Tomtom Results_HUVEC_promoter.html
- IMR90/
- IMR90/MEME Results_IMR90_Enhancer.html
- IMR90/MEME Results_IMR90_Promoter.html
- IMR90/Tomtom Results_IMR90_Enhancer.html
- IMR90/Tomtom Results_IMR90_Promoter.html
- K562/
- K562/MEME Results_K562_Enhancer.html
- K562/MEME Results_K562_Promoter.html
- K562/Tomtom Results_K562_Enhancer.html
- K562/Tomtom Results_K562_Promoter.html
- NHEK/
- NHEK/MEME Results_NHEK_Enhancer.html
- NHEK/MEME Results_NHEK_Promoter.html
- NHEK/Tomtom Results_NHEK_Enhancer.html
- NHEK/Tomtom Results_NHEK_Promoter.html
